# Supplementary material for: Construction and Analysis of Protein-Protein Interaction Network of Heroin Use Disorder
Source: Sci Rep. 2019 Mar 21;9:4980. doi: 10.1038/s41598-019-41552-z (PMC6428805; doi:10.1038/s41598-019-41552-z)
Supplement: Supplementary file 2 — Table S3 [file 41598_2019_41552_MOESM2_ESM.xlsx]

## Sheet: 19.02.14_string v10.5_topology
Table S3. The topological measurements ofPPI network
Id	Degree	Eccentricity	Closeness	Betweenness	Clustering	Triangles	Eigencentrality	Authority	Hub	Pageranks
PDHA1	6	6	0.241758	0.0265499	0.533333	8	0.014666	0.000303	0.000303	0.009735
PDHB	6	6	0.241758	0.0265499	0.533333	8	0.014666	0.000303	0.000303	0.009735
GMPS	10	7	0.203704	0.000125104	0.866667	39	0.06836	4e-05	4e-05	0.009358
IMPDH2	11	7	0.204082	0.000141785	0.872727	48	0.074584	4.2e-05	4.2e-05	0.010163
RBBP7	6	5	0.326409	0.0105187	0.533333	8	0.122055	0.034027	0.034027	0.00695
HAT1	2	6	0.247191	0	1	1	0.01631	0.004139	0.004139	0.003321
IMPDH1	11	7	0.204082	0.000141785	0.872727	48	0.074584	4.2e-05	4.2e-05	0.010163
JUN	43	5	0.436508	0.138335	0.204873	185	1	0.284384	0.284384	0.035673
FOS	26	5	0.415094	0.0597606	0.301538	98	0.725912	0.206319	0.206319	0.020803
PDHX	4	7	0.196078	0	1	6	0.008533	4.2e-05	4.2e-05	0.007168
HLA-DRB5	8	6	0.308123	0.00699508	0.75	21	0.107156	0.025136	0.025136	0.008048
HLA-DRB1	10	6	0.332326	0.0363995	0.511111	23	0.179824	0.045543	0.045543	0.009419
DLAT	4	7	0.196078	0	1	6	0.008533	4.2e-05	4.2e-05	0.007168
SMARCD1	9	5	0.360656	0	1	36	0.298863	0.085421	0.085421	0.007439
SMARCB1	9	5	0.360656	0	1	36	0.298863	0.085421	0.085421	0.007439
SMARCA4	9	5	0.360656	0	1	36	0.298863	0.085421	0.085421	0.007439
HLA-DRA	8	6	0.308123	0.00699508	0.75	21	0.107156	0.025136	0.025136	0.008048
GMPR	11	7	0.204082	0.000141785	0.872727	48	0.074584	4.2e-05	4.2e-05	0.010163
GMPR2	11	7	0.204082	0.000141785	0.872727	48	0.074584	4.2e-05	4.2e-05	0.010163
CD74	6	7	0.252874	3.33611e-05	0.933333	14	0.043319	0.008312	0.008312	0.006647
ITPA	13	6	0.25	0.181821	0.615385	48	0.080717	0.000303	0.000303	0.012551
HRAS	22	6	0.358306	0.0277151	0.376623	87	0.54083	0.146038	0.146038	0.016807
RASA1	21	6	0.351438	0.0371731	0.390476	82	0.481465	0.128964	0.128964	0.017324
CTSL1	5	7	0.252294	0	1	10	0.039954	0.007861	0.007861	0.005662
PGAM1	3	6	0.232068	0	1	3	0.009039	0.000317	0.000317	0.005385
ENO3	8	5	0.299728	0.0352238	0.428571	12	0.026126	0.002426	0.002426	0.012125
MYB	4	5	0.341615	0	1	6	0.167159	0.047605	0.047605	0.004147
CEBPB	15	5	0.384615	0.0239905	0.409524	43	0.481649	0.136701	0.136701	0.012827
RELA	25	5	0.421456	0.0695725	0.336667	101	0.756043	0.211947	0.211947	0.018668
CREBBP	24	4	0.452675	0.163844	0.32971	91	0.625413	0.176842	0.176842	0.01918
NFATC2	10	5	0.376712	0.00939791	0.444444	20	0.315373	0.089358	0.089358	0.009031
MAPK9	10	6	0.352564	0.00173787	0.733333	33	0.410516	0.116492	0.116492	0.007896
MAPK8	22	5	0.418251	0.0447747	0.350649	81	0.677911	0.189664	0.189664	0.016532
ATF2	24	5	0.40293	0.0221181	0.416667	115	0.754902	0.215351	0.215351	0.018202
BATF3	3	6	0.3125	0	1	3	0.123631	0.035277	0.035277	0.003504
ATF3	3	6	0.308989	0	1	3	0.134923	0.038797	0.038797	0.003398
PDK1	4	7	0.196078	0	1	6	0.008533	4.2e-05	4.2e-05	0.007168
FOSL2	2	6	0.311615	0	1	1	0.104274	0.029842	0.029842	0.002736
FOSL1	5	5	0.34375	2.7801e-05	0.9	9	0.196274	0.056159	0.056159	0.004837
RPS6KA1	7	5	0.34375	0.00651378	0.380952	8	0.178495	0.049571	0.049571	0.006398
PDPK1	11	6	0.335366	0.00773613	0.4	22	0.260109	0.069703	0.069703	0.009346
MAPK3	19	5	0.408922	0.0192684	0.403509	69	0.639371	0.179517	0.179517	0.014324
MAPK1	25	5	0.423077	0.0466248	0.35	105	0.794997	0.22179	0.22179	0.018357
IKBKB	6	6	0.311615	0.000835165	0.6	9	0.110075	0.029285	0.029285	0.005794
CHUK	6	6	0.311615	0.000835165	0.6	9	0.110075	0.029285	0.029285	0.005794
RBBP4	6	5	0.326409	0.0105187	0.533333	8	0.122055	0.034027	0.034027	0.00695
PRKCD	13	6	0.34375	0.0024387	0.615385	48	0.402773	0.109163	0.109163	0.010048
PRKCB	12	6	0.344828	0.014185	0.348485	23	0.280571	0.0751	0.0751	0.010282
JDP2	2	6	0.305556	0	1	1	0.105666	0.030392	0.030392	0.002701
PKM	6	5	0.309859	0.135446	0.266667	4	0.028523	0.002273	0.002273	0.008542
DUSP1	12	5	0.381944	0.0098683	0.515152	34	0.455448	0.129048	0.129048	0.00927
MAPK14	32	5	0.433071	0.0831661	0.28629	142	0.926329	0.261034	0.261034	0.023722
ENO2	8	5	0.299728	0.0352238	0.428571	12	0.026126	0.002426	0.002426	0.012125
MAPK10	9	6	0.338462	0.000118878	0.861111	31	0.366051	0.104993	0.104993	0.007257
FOSB	1	6	0.304709	0	0	0	0.060584	0.017295	0.017295	0.002056
CEBPA	11	5	0.37415	0.00298726	0.618182	34	0.389947	0.11149	0.11149	0.008892
CEBPD	6	5	0.335366	0.000142645	0.666667	10	0.195077	0.055781	0.055781	0.00547
DOK1	11	6	0.33033	0.00151223	0.690909	38	0.333683	0.089997	0.089997	0.008627
GSK3B	4	6	0.326409	0.00718614	0.166667	1	0.099964	0.027666	0.027666	0.00461
SHC1	18	5	0.390071	0.0304035	0.431373	66	0.5469	0.149641	0.149641	0.013484
SRC	21	6	0.360656	0.0234292	0.442857	93	0.598585	0.162907	0.162907	0.01572
RGS3	5	7	0.258216	0.000708924	0.6	6	0.05812	0.015088	0.015088	0.005242
GNA11	7	6	0.317919	0.00313879	0.809524	17	0.167402	0.046491	0.046491	0.006522
ATIC	10	7	0.203704	0.000125104	0.866667	39	0.06836	4e-05	4e-05	0.009358
EGFR	11	6	0.333333	0.00584378	0.672727	37	0.321147	0.085923	0.085923	0.009024
EP300	23	4	0.443548	0.129821	0.363636	92	0.651281	0.184852	0.184852	0.018523
MAPK11	17	5	0.4	0.0144419	0.433824	59	0.587674	0.16562	0.16562	0.012637
NT5E	8	7	0.202952	1.66806e-05	0.964286	27	0.058511	3.6e-05	3.6e-05	0.007684
ENSG00000250741	8	7	0.202952	1.66806e-05	0.964286	27	0.058511	3.6e-05	3.6e-05	0.007684
NT5C1A	8	7	0.202952	1.66806e-05	0.964286	27	0.058511	3.6e-05	3.6e-05	0.007684
HPRT1	11	7	0.204082	0.000141785	0.872727	48	0.074584	4.2e-05	4.2e-05	0.010163
GNB2L1	7	6	0.304709	0.00193759	0.52381	11	0.172992	0.045933	0.045933	0.006272
ETS1	9	6	0.349206	0.00140861	0.75	27	0.357583	0.101604	0.101604	0.007306
LCK	26	6	0.371622	0.0585234	0.353846	115	0.667884	0.179981	0.179981	0.019695
NT5C2	8	7	0.202952	1.66806e-05	0.964286	27	0.058511	3.6e-05	3.6e-05	0.007684
KAT2B	12	5	0.37415	0.000873623	0.772727	51	0.41629	0.118907	0.118907	0.009481
DOK2	3	7	0.278481	0	1	3	0.104548	0.02767	0.02767	0.003345
HCK	13	6	0.339506	0.00344693	0.641026	50	0.378127	0.101872	0.101872	0.010069
ETS2	9	6	0.349206	0.00140861	0.75	27	0.357583	0.101604	0.101604	0.007306
PGAM2	3	6	0.232068	0	1	3	0.009039	0.000317	0.000317	0.005385
PGAM4	3	6	0.232068	0	1	3	0.009039	0.000317	0.000317	0.005385
BPGM	5	6	0.233051	0.000166806	0.7	7	0.011984	0.000353	0.000353	0.008518
STAT4	4	5	0.364238	0	1	6	0.199931	0.056814	0.056814	0.004
COPS5	4	5	0.345912	0	1	6	0.17546	0.050135	0.050135	0.004113
SP1	17	5	0.392857	0.00794396	0.433824	59	0.555199	0.158513	0.158513	0.012985
ARHGAP35	3	7	0.270936	0	1	3	0.094413	0.025145	0.025145	0.00335
EPHB2	8	7	0.285714	0.00495042	0.642857	18	0.203805	0.053751	0.053751	0.007066
PKLR	6	5	0.309859	0.135446	0.266667	4	0.028523	0.002273	0.002273	0.008542
CREB1	17	4	0.433071	0.128193	0.352941	48	0.526074	0.148827	0.148827	0.013852
PCK1	7	4	0.384615	0.35449	0.380952	8	0.123004	0.031619	0.031619	0.008414
DVL2	3	7	0.273632	0.00037945	0.333333	1	0.044547	0.011475	0.011475	0.003756
YES1	17	6	0.350318	0.0151161	0.477941	65	0.451153	0.121594	0.121594	0.013235
HLA-DPA1	8	6	0.308123	0.00699508	0.75	21	0.107156	0.025136	0.025136	0.008048
ESR1	16	5	0.395683	0.0231342	0.433333	52	0.53302	0.150833	0.150833	0.01249
CSK	16	5	0.385965	0.0569931	0.458333	55	0.426181	0.113483	0.113483	0.012613
EGR1	4	6	0.325444	0.000136372	0.666667	4	0.16599	0.047135	0.047135	0.004088
NR3C1	14	5	0.381944	0.00207645	0.648352	59	0.461056	0.131816	0.131816	0.010863
MAFB	3	6	0.309859	0.00106276	0.333333	1	0.076894	0.021434	0.021434	0.004026
GTF2B	10	5	0.361842	0.000257159	0.844444	38	0.330256	0.094509	0.094509	0.008102
SMAD3	15	5	0.384615	0.0122964	0.47619	50	0.485025	0.138214	0.138214	0.012312
GNAQ	7	6	0.317919	0.00313879	0.809524	17	0.167402	0.046491	0.046491	0.006522
GNA14	7	6	0.317919	0.00313879	0.809524	17	0.167402	0.046491	0.046491	0.006522
GNA15	8	6	0.325444	0.00479113	0.607143	17	0.1989	0.054864	0.054864	0.007198
NFE2L2	4	5	0.360656	0.00236935	0.5	3	0.153878	0.043461	0.043461	0.004157
PDGFRB	7	7	0.282051	0	1	21	0.212894	0.056641	0.056641	0.005967
EPHB3	4	7	0.274314	0	1	6	0.104391	0.027388	0.027388	0.004113
GATA2	2	6	0.311615	0	1	1	0.104274	0.029842	0.029842	0.002736
ATF1	3	5	0.352564	0	1	3	0.147984	0.042221	0.042221	0.003379
HLA-DMB	5	7	0.252294	0	1	10	0.039954	0.007861	0.007861	0.005662
AURKB	1	7	0.260664	0	0	0	0.030016	0.007843	0.007843	0.002052
CEBPG	1	6	0.278481	0	0	0	0.02906	0.008314	0.008314	0.002078
