# Supplementary material for: Construction and Analysis of Protein-Protein Interaction Network of Heroin Use Disorder
Source: Sci Rep. 2019 Mar 21;9:4980. doi: 10.1038/s41598-019-41552-z (PMC6428805; doi:10.1038/s41598-019-41552-z)
Supplement: Supplementary file 3 — Table S5 [file 41598_2019_41552_MOESM3_ESM.xlsx]

## Sheet: 19.02.14_string v10.5_topology_
Table S5. The topological measurements of PPI network (with co-expression)
Id	Degree	Eccentricity	Closeness	Betweeness	Clustering	Triangles	Eigencentrality	Authority	Hub	Pageranks
CPS1	3	8	0.177706	0	1	3	0.029095	2.6e-05	2.6e-05	0.004304
CAD	3	8	0.177706	0	1	3	0.029095	2.6e-05	2.6e-05	0.004304
PDHB	6	6	0.248869	0.0265388	0.533333	8	0.033375	0.000825	0.000825	0.008453
DLAT	4	7	0.20073	0	1	6	0.013175	0.00013	0.00013	0.006542
RBBP7	5	6	0.303867	0.0104813	0.5	5	0.109457	0.036126	0.036126	0.006775
HAT1	2	7	0.234043	0	1	1	0.016529	0.00493	0.00493	0.003657
PDHX	4	7	0.20073	0	1	6	0.013175	0.00013	0.00013	0.006542
PDHA1	6	6	0.248869	0.0265388	0.533333	8	0.033375	0.000825	0.000825	0.008453
PGK1	13	5	0.294906	0.0112661	0.564103	44	0.140886	0.004592	0.004592	0.01202
GAPDH	10	5	0.338462	0.109431	0.711111	32	0.147453	0.015095	0.015095	0.009193
GMPS	14	7	0.214425	0.0187517	0.505495	46	0.127277	0.00017	0.00017	0.014365
GMPR	11	7	0.213178	0.000141785	0.872727	48	0.12337	0.000166	0.000166	0.01059
GMPR2	11	7	0.213178	0.000141785	0.872727	48	0.12337	0.000166	0.000166	0.01059
IMPDH1	11	7	0.213178	0.000141785	0.872727	48	0.12337	0.000166	0.000166	0.01059
IMPDH2	15	7	0.214844	0.0192688	0.52381	55	0.137072	0.00018	0.00018	0.015201
TPI1	12	5	0.294118	0.00802017	0.681818	45	0.138128	0.00454	0.00454	0.011098
ENO3	15	5	0.317919	0.0280724	0.561905	59	0.165289	0.007676	0.007676	0.013646
PKM	10	5	0.321637	0.163451	0.377778	17	0.117567	0.005438	0.005438	0.010093
ENO2	15	5	0.317919	0.0280724	0.561905	59	0.165289	0.007676	0.007676	0.013646
PKLR	10	5	0.321637	0.163451	0.377778	17	0.117567	0.005438	0.005438	0.010093
JUN	38	6	0.398551	0.120967	0.227596	160	1	0.337239	0.337239	0.032951
FOS	24	6	0.388693	0.194661	0.322464	89	0.734589	0.245858	0.245858	0.020322
JUNB	11	6	0.344828	0.00549428	0.527273	29	0.372774	0.12627	0.12627	0.01037
PGAM1	8	5	0.275689	5.45326e-05	0.892857	25	0.104023	0.003554	0.003554	0.007633
PGK2	13	5	0.294906	0.0112661	0.564103	44	0.140886	0.004592	0.004592	0.01202
GAPDHS	7	6	0.244989	5.45326e-05	0.857143	18	0.091252	0.002523	0.002523	0.006852
HLA-DRB5	9	8	0.231579	4.76587e-05	0.944444	34	0.067019	0.002667	0.002667	0.009219
HLA-DRB1	10	7	0.294118	0.151674	0.755556	34	0.113546	0.018373	0.018373	0.009962
GPI	11	5	0.293333	0.00608753	0.745455	41	0.132045	0.004413	0.004413	0.010203
SMARCD1	8	6	0.329341	0	1	28	0.305164	0.103735	0.103735	0.007283
SMARCB1	8	6	0.329341	0	1	28	0.305164	0.103735	0.103735	0.007283
SMARCA4	8	6	0.329341	0	1	28	0.305164	0.103735	0.103735	0.007283
HLA-DRA	9	8	0.231579	4.76587e-05	0.944444	34	0.067019	0.002667	0.002667	0.009219
PGAM2	8	5	0.275689	5.45326e-05	0.892857	25	0.104023	0.003554	0.003554	0.007633
FOSL2	3	7	0.294906	0	1	3	0.142532	0.048405	0.048405	0.003609
CD74	9	8	0.231579	4.76587e-05	0.944444	34	0.067019	0.002667	0.002667	0.009219
ATF3	3	7	0.287206	0	1	3	0.142337	0.048611	0.048611	0.003597
HLA-DMB	8	8	0.231092	0	1	28	0.061506	0.002518	0.002518	0.008306
HLA-DMA	8	8	0.231092	0	1	28	0.061506	0.002518	0.002518	0.008306
HLA-DPB1	9	8	0.231579	4.76587e-05	0.944444	34	0.067019	0.002667	0.002667	0.009219
HLA-DPA1	9	8	0.231579	4.76587e-05	0.944444	34	0.067019	0.002667	0.002667	0.009219
CTPS1	3	7	0.209924	0	1	3	0.040078	8.3e-05	8.3e-05	0.003907
HLA-DQA2	9	8	0.231579	4.76587e-05	0.944444	34	0.067019	0.002667	0.002667	0.009219
ITPA	15	6	0.26253	0.238969	0.495238	52	0.151223	0.000871	0.000871	0.014517
HRAS	14	7	0.304709	0.0243296	0.318681	29	0.257822	0.078029	0.078029	0.013466
RASA1	13	7	0.30137	0.018961	0.397436	31	0.232462	0.069535	0.069535	0.012864
CTSL1	7	8	0.230608	0	1	21	0.05471	0.002346	0.002346	0.007423
MYB	4	6	0.316092	0	1	6	0.189499	0.064306	0.064306	0.004369
CEBPB	12	6	0.350318	0.0215864	0.469697	31	0.430843	0.144729	0.144729	0.011472
NFATC2	11	6	0.348101	0.0124807	0.454545	25	0.380025	0.127924	0.127924	0.010486
ATF2	22	6	0.37415	0.02594	0.411255	95	0.737036	0.248864	0.248864	0.018341
BATF3	3	7	0.294906	0	1	3	0.143098	0.048518	0.048518	0.003618
MAPK9	8	7	0.311615	0.000197387	0.928571	26	0.367527	0.124882	0.124882	0.007081
MAPK8	21	6	0.37037	0.0491774	0.338095	71	0.636059	0.210269	0.210269	0.017686
RELA	22	6	0.371622	0.0840606	0.333333	77	0.653215	0.215873	0.215873	0.019021
CREBBP	22	5	0.398551	0.119716	0.34632	80	0.651832	0.218907	0.218907	0.019057
FOSB	3	7	0.294906	0	1	3	0.142532	0.048405	0.048405	0.003609
PDK1	4	7	0.20073	0	1	6	0.013175	0.00013	0.00013	0.006542
PGAM4	5	6	0.243902	1.28312e-05	0.9	9	0.066253	0.001913	0.001913	0.005279
BPGM	9	5	0.276382	0.00202528	0.75	27	0.103679	0.003492	0.003492	0.008597
FOSL1	6	6	0.326409	2.08507e-05	0.933333	14	0.257812	0.087652	0.087652	0.005855
ATIC	10	7	0.212766	0.000125104	0.866667	39	0.112002	0.000155	0.000155	0.009711
CHUK	4	7	0.277078	0	1	6	0.073936	0.02235	0.02235	0.005
PRKCB	9	7	0.294118	0.0116961	0.361111	13	0.163933	0.049175	0.049175	0.009797
RBBP4	5	6	0.303867	0.0104813	0.5	5	0.109457	0.036126	0.036126	0.006775
PRKCD	8	7	0.296496	0.000789014	0.714286	20	0.187249	0.056366	0.056366	0.007914
IKBKB	4	7	0.277078	0	1	6	0.073936	0.02235	0.02235	0.005
JDP2	2	7	0.286458	0	1	1	0.117003	0.039994	0.039994	0.002796
CEBPD	6	6	0.309859	0.000129407	0.733333	11	0.222373	0.075743	0.075743	0.005812
PDPK1	8	7	0.291777	0.00355502	0.428571	12	0.135082	0.040136	0.040136	0.008693
DUSP1	11	6	0.338462	0.0099004	0.527273	29	0.406463	0.135719	0.135719	0.009545
MAPK14	27	6	0.387324	0.0590883	0.324786	114	0.835816	0.279149	0.279149	0.022044
MAPK1	18	6	0.371622	0.0403096	0.346405	53	0.567744	0.186074	0.186074	0.015341
MAPK10	9	7	0.3125	0.000482346	0.861111	31	0.393359	0.133552	0.133552	0.007832
CEBPA	11	6	0.344828	0.00412901	0.636364	35	0.4295	0.145671	0.145671	0.009564
DOK1	6	7	0.290237	0.000235361	0.666667	10	0.151499	0.046453	0.046453	0.006058
GSK3B	4	7	0.296496	0.011052	0.166667	1	0.106469	0.034872	0.034872	0.005266
SRC	14	7	0.319767	0.0321267	0.395604	36	0.357926	0.112327	0.112327	0.012761
RGS3	5	8	0.2407	0.000708924	0.6	6	0.061849	0.018216	0.018216	0.005646
GNA11	7	7	0.30303	0.00395848	0.809524	17	0.183035	0.059182	0.059182	0.006959
HPRT1	11	7	0.213178	0.000141785	0.872727	48	0.12337	0.000166	0.000166	0.01059
EP300	23	5	0.418251	0.169482	0.351779	89	0.719978	0.241511	0.241511	0.019811
PNMAL2	5	6	0.243902	1.28312e-05	0.9	9	0.069285	0.001984	0.001984	0.005253
EGR1	3	7	0.294118	6.00742e-05	0.666667	2	0.132362	0.044439	0.044439	0.003623
CTPS2	3	7	0.209924	0	1	3	0.040078	8.3e-05	8.3e-05	0.003907
MAPK11	14	6	0.351438	0.00939841	0.483516	44	0.50548	0.169473	0.169473	0.011742
NT5E	8	7	0.211946	1.66806e-05	0.964286	27	0.097652	0.000139	0.000139	0.008006
SP1	17	6	0.358306	0.00931116	0.470588	64	0.609061	0.205707	0.205707	0.014083
ETS1	8	7	0.316092	0.00257342	0.75	21	0.323332	0.108221	0.108221	0.007257
NT5C1A	8	7	0.211946	1.66806e-05	0.964286	27	0.097652	0.000139	0.000139	0.008006
ENSG00000250741	8	7	0.211946	1.66806e-05	0.964286	27	0.097652	0.000139	0.000139	0.008006
NT5C2	8	7	0.211946	1.66806e-05	0.964286	27	0.097652	0.000139	0.000139	0.008006
CREB1	12	5	0.391459	0.087898	0.484848	32	0.458106	0.153463	0.153463	0.010412
KAT2B	10	6	0.337423	0.000464947	0.844444	38	0.403715	0.136994	0.136994	0.008739
STAT4	4	6	0.331325	0	1	6	0.212823	0.071729	0.071729	0.004253
EPHB2	6	8	0.252294	0.00224575	0.6	9	0.091439	0.02524	0.02524	0.006577
ETS2	8	7	0.316092	0.00257342	0.75	21	0.323332	0.108221	0.108221	0.007257
ARHGAP35	3	8	0.246637	0	1	3	0.061264	0.017519	0.017519	0.003787
YES1	12	7	0.302198	0.0144428	0.393939	26	0.245791	0.07487	0.07487	0.011558
COPS5	4	6	0.324484	0	1	6	0.196628	0.066741	0.066741	0.004277
PCK1	7	4	0.376712	0.322721	0.380952	8	0.175833	0.043679	0.043679	0.006819
DVL2	2	8	0.240175	0.000136176	0	0	0.020626	0.005735	0.005735	0.003397
ESR1	16	6	0.383275	0.136691	0.366667	44	0.540903	0.177131	0.177131	0.013571
MAFB	3	7	0.290237	0.00118659	0.333333	1	0.08416	0.027943	0.027943	0.004394
NR3C1	12	6	0.360656	0.00441182	0.666667	44	0.457668	0.154851	0.154851	0.010241
DOK2	2	8	0.238095	0	1	1	0.03683	0.010069	0.010069	0.003011
GNAQ	7	7	0.30303	0.00395848	0.809524	17	0.183035	0.059182	0.059182	0.006959
EPHB3	4	8	0.241758	0	1	6	0.062706	0.016901	0.016901	0.004762
GNA15	8	7	0.306407	0.00671186	0.607143	17	0.200952	0.064167	0.064167	0.007794
GNA14	7	7	0.30303	0.00395848	0.809524	17	0.183035	0.059182	0.059182	0.006959
CEBPG	1	7	0.260047	0	0	0	0.029162	0.009876	0.009876	0.002164
