# Supplementary material for: Construction and Analysis of Protein-Protein Interaction Network of Heroin Use Disorder
Source: Sci Rep. 2019 Mar 21;9:4980. doi: 10.1038/s41598-019-41552-z (PMC6428805; doi:10.1038/s41598-019-41552-z)
Supplement: Supplementary file 4 — Table S11 [file 41598_2019_41552_MOESM4_ESM.xlsx]

## Sheet: search_result
Table S11. The miRNA-disease associations in HMDD v3.0
Cocaine
hsa-let-7d	Cocaine Abuse	19703567	downregulated;These miRNAs target many genes involved in cocaine addiction. Precursor and mature miRNA quantification by qRT-PCR showed that miR-124 and let-7d are significantly downregulated
hsa-mir-124-1	Cocaine Abuse	19703567	downregulated;These miRNAs target many genes involved in cocaine addiction. Precursor and mature miRNA quantification by qRT-PCR showed that miR-124 and let-7d are significantly downregulated
hsa-mir-124-2	Cocaine Abuse	19703567	downregulated;These miRNAs target many genes involved in cocaine addiction. Precursor and mature miRNA quantification by qRT-PCR showed that miR-124 and let-7d are significantly downregulated
hsa-mir-124-3	Cocaine Abuse	19703567	downregulated;These miRNAs target many genes involved in cocaine addiction. Precursor and mature miRNA quantification by qRT-PCR showed that miR-124 and let-7d are significantly downregulated
hsa-mir-181a-2	Cocaine Abuse	19703567	miR-124, let-7d and miR-181a may be involved in a complex feedback loop with cocaine-responsive plasticity genes
hsa-mir-212	Cocaine Abuse	20613834	miR-212:miR-212 signalling has a key role in determining vulnerability to cocaine addiction
hsa-mir-212	Cocaine Abuse	20711185	miR-212:miR-212 in dorsal striatum may be important in regulating vulnerability to cocaine addiction
Alcohol
hsa-mir-146a	Alcohol Use Disorder	24630744	This is the first genetic association study to explore the relationship of miRNA polymorphisms with AUDs and to show an association of the miR-146a C>G rs2910164 allelic variant with this disease.
